# Supplementary material for: Impact of a High-Fat Diet on the Metabolomics Profile of 129S6 and C57BL6 Mouse Strains
Source: Int J Mol Sci. 2022 Oct 2;23(19):11682. doi: 10.3390/ijms231911682 (PMC9569783; doi:10.3390/ijms231911682)
Supplement: Supplementary file 1 [file ijms-23-11682-s001.zip]

Archive with 1 entries (1 files):
- ijms-1913825-supplementary.pdf
